# Supplementary material for: Concerns and Support after One Year of COVID-19 in Austria: A Qualitative Study Using Content Analysis with 1505 Participants
Source: Int J Environ Res Public Health. 2021 Aug 3;18(15):8218. doi: 10.3390/ijerph18158218 (PMC8346103; doi:10.3390/ijerph18158218)
Supplement: Supplementary file 1 [file ijerph-18-08218-s001.zip]

Archive with 1 entries (1 files):
- ijerph-1236120-supplementary.pdf
